# Supplementary material for: PathQC: Determining Molecular and Structural Integrity of Tissues from Histopathological Slides
Source: Bioengineering (Basel). 2025 Dec 21;13(1):5. doi: 10.3390/bioengineering13010005 (PMC12838397; doi:10.3390/bioengineering13010005)
Supplement: Supplementary file 1 [file bioengineering-13-00005-s001.zip]

Archive with 3 entries (3 files):
- Supplementary_Figures-PathQC_Supp_V2.pdf
- Supplementary_Table_S1_Complete_Performance.csv
- Supplementary_Table_S2-Preservation_Percentile_RIN.xlsx
