# Supplementary material for: PathQC: Determining Molecular and Structural Integrity of Tissues from Histopathological Slides
Source: Bioengineering (Basel). 2025 Dec 21;13(1):5. doi: 10.3390/bioengineering13010005 (PMC12838397; doi:10.3390/bioengineering13010005)
Supplement: Supplementary file 1 [file bioengineering-13-00005-s001.zip › Supplementary_Table_S1_Complete_Performance.csv]

Tissue	Train_RIN_R	Test_RIN_R	Train_Auto_R	Test_Auto_R	Train_RIN_N	Test_RIN_N	Train_Auto_N	Test_Auto_N	Train_RIN_RMSE	Test_RIN_RMSE	Train_Auto_RMSE	Test_Auto_RMSE
Prostate	0.964	0.465	0.898	0.746	210	86	210	86	0.266	0.749	0.347	0.426
Liver	0.888	0.673	0.552	0.309	197	80	197	80	0.475	0.69	0.37	0.54
Fallopian Tube	0.872	-0.005	0.993	0.666	22	8	22	8	0.635	0.91	0.221	0.769
Cervix	0.861	0.57	0.821	0.248	41	19	41	19	0.609	0.898	0.55	0.676
Adrenal Gland	0.858	0.842	0.783	0.638	220	91	220	91	0.695	0.719	0.451	0.469
Vagina	0.858	0.688	0.724	0.641	128	48	128	48	0.56	0.795	0.53	0.562
Ovary	0.83	0.63	0.272	0.139	147	58	147	58	0.531	0.645	0.442	0.469
Esophagus	0.828	0.79	0.639	0.48	1184	504	1184	504	0.673	0.734	0.376	0.417
Uterus	0.825	0.615	0.775	0.519	116	45	116	45	0.588	0.761	0.36	0.469
Bladder	0.814	0.642	0.848	0.392	62	22	62	22	0.803	0.853	0.492	0.607
Heart	0.771	0.732	0.429	0.202	675	287	675	287	0.647	0.679	0.356	0.373
Testis	0.771	0.53	0.628	0.526	317	132	317	132	0.431	0.525	0.466	0.502
Lung	0.762	0.702	0.586	0.56	462	195	462	195	0.659	0.699	0.465	0.488
Kidney	0.76	0.489	0.731	0.488	97	37	97	37	0.588	0.667	0.477	0.548
Colon	0.742	0.713	0.884	0.772	659	275	659	275	0.624	0.64	0.366	0.445
Small Intestine	0.742	0.516	0.772	0.58	153	64	153	64	0.601	0.693	0.439	0.486
Brain	0.656	0.415	0.439	0.367	420	179	420	179	0.512	0.594	0.411	0.405
Stomach	0.62	0.351	0.821	0.687	301	123	301	123	0.671	0.725	0.369	0.494
Pituitary	0.613	0.188	0.717	0.341	230	97	230	97	0.543	0.58	0.409	0.446
Pancreas	0.602	0.446	0.786	0.781	273	115	273	115	0.624	0.713	0.325	0.327
Spleen	0.588	0.444	0.671	0.524	209	87	209	87	0.788	0.83	0.484	0.464
Adipose	0.57	0.345	0.485	0.31	954	402	954	402	0.639	0.721	0.454	0.475
Salivary Gland	0.559	0.347	0.523	0.378	138	56	138	56	0.629	0.707	0.395	0.479
Thyroid	0.54	0.395	0.656	0.622	521	217	521	217	0.586	0.648	0.429	0.488
Artery	0.53	0.429	0.498	0.368	1058	450	1058	450	0.735	0.76	0.411	0.449
Breast	0.496	0.295	0.385	0.263	378	157	378	157	0.715	0.786	0.447	0.463
Muscle	0.492	0.397	0.365	0.109	616	263	616	263	0.588	0.591	0.502	0.55
Nerve	0.454	0.108	0.217	0.061	506	216	506	216	0.676	0.693	0.517	0.509
Skin	0.426	0.26	0.232	0.168	1043	446	1043	446	0.701	0.732	0.52	0.517
