# Supplementary material for: PathQC: Determining Molecular and Structural Integrity of Tissues from Histopathological Slides
Source: Bioengineering (Basel). 2025 Dec 21;13(1):5. doi: 10.3390/bioengineering13010005 (PMC12838397; doi:10.3390/bioengineering13010005)
Supplement: Supplementary file 1 [file bioengineering-13-00005-s001.zip › Supplementary_Table_S2-Preservation_Percentile_RIN.xlsx]

## Sheet: README
		Description
		README: Preservation Percentile RIN Analysis
		Sheet: correlation_matrix
		- Rows = 29 tissues
		- Columns = percentiles (100, 90, ..., 10)
		- Values = Pearson correlation between predicted RIN and true RIN
		Sheet: n_remaining_matrix
		- Rows = 29 tissues
		- Columns = percentiles (100, 90, ..., 10)
		- Values = number of samples retained at each percentile threshold
		Interpretation:
		The two sheets together show how model performance changes when
		progressively more degraded samples are included for each tissue.

## Sheet: correlation_matrix
Tissue	100	90	80	70	60	50	40	30	20	10
Esophagus	0.79001	0.736278	0.691082	0.651526	0.61033	0.540627	0.429309	0.212793	0.111107	0.00636952
Artery	0.429016	0.368673	0.320651	0.277556	0.249961	0.192975	0.159179	0.0243417	-0.0791452	-0.0067945
Skin	0.260085	0.187146	0.191386	0.137296	0.157139	0.134852	0.0977	0.121281	0.12948	0.129738
Adipose	0.344604	0.237952	0.183253	0.175354	0.14941	0.158967	0.126015	0.120731	-0.0283405	0.256411
Heart	0.732069	0.683828	0.617052	0.469518	0.396866	0.336215	0.32901	0.192287	0.109449	0.139774
Colon	0.713363	0.691634	0.647061	0.580836	0.562021	0.406554	0.346108	0.240694	0.148639	-0.056501
Muscle	0.396599	0.375776	0.362296	0.334666	0.372412	0.320227	0.290124	0.251835	0.202615	-0.0769128
Thyroid	0.395108	0.363488	0.28772	0.241238	0.243253	0.209727	0.165075	0.173526	0.269515	0.198997
Nerve	0.108433	0.0266955	0.0350366	0.00220559	-0.0212964	0.109565	-0.00923877	0.0426038	0.259667	0.135894
Lung	0.701534	0.670913	0.591671	0.545834	0.428192	0.306819	0.249912	0.285659	0.170915	0.436375
Brain	0.414502	0.319272	0.227795	0.103391	-0.000491843	0.0820615	-0.0317555	-0.107579	-0.231753	-0.242972
Breast	0.294948	0.260597	0.293162	0.227292	0.214121	0.117726	0.0880593	0.0434956	-0.00152913	-0.11697
Testis	0.530209	0.530055	0.521088	0.359893	0.274458	0.121652	0.195309	0.222148	0.314144	0.0279167
Stomach	0.351437	0.242061	0.122476	0.0520005	-0.0311193	0.0449527	0.0425122	0.074699	-0.0419678	-0.175561
Pancreas	0.445695	0.378308	0.30446	0.210127	0.161055	0.144227	-0.00613006	-0.0803586	-0.191398	-0.527839
Pituitary	0.188029	0.140306	0.12944	0.0839293	-0.0428434	-0.00921781	0.0522812	-0.15027	-0.256057	-0.18313
Adrenal Gland	0.841971	0.852414	0.850106	0.837939	0.814308	0.737249	0.431523	0.0667353	0.00214678	0.241169
Prostate	0.465329	0.416141	0.340051	0.301319	0.303284	0.0644899	0.151744	0.166068	0.128808	-0.183952
Spleen	0.44415	0.475431	0.383055	0.306985	0.21251	0.171537	0.114095	0.0323212	0.436106	0.374122
Liver	0.673104	0.551623	0.381297	0.350274	0.24182	0.159714	0.210392	0.143793	0.185431	0.29178
Small Intestine	0.516075	0.515383	0.513105	0.393123	0.305325	0.241954	0.256984	0.350505	-0.120559	-0.199542
Ovary	0.630077	0.564385	0.57266	0.526017	0.49559	0.257904	0.1468	0.175147	0.443132	0.505034
Salivary Gland	0.347117	0.293046	0.269609	0.156681	0.235576	0.288793	0.341194	0.36955	0.249283	0.543661
Vagina	0.688285	0.685268	0.633211	0.583146	0.503341	0.330846	0.236117	0.232907	0.256072	0.850411
Uterus	0.61515	0.567507	0.566459	0.517809	0.518382	0.425612	0.166698	0.193845	0.266686	-0.418735
Kidney	0.488698	0.341994	-0.069569	-0.245789	-0.261844	-0.274771	-0.104243	0.0964789	-0.765417	-0.752881
Bladder	0.642239	0.539202	0.570614	0.509869	0.419589	0.313297	0.441241	-0.505173	0.566865	NA
Cervix	0.569574	0.501932	0.68476	0.605593	0.558941	0.541719	0.580314	-0.331469	0.918667	NA
Fallopian Tube	NA	NA	NA	NA	NA	NA	NA	NA	NA	NA

## Sheet: n_remaining_matrix
Tissue	X100	X90	X80	X70	X60	X50	X40	X30	X20	X10
Esophagus	504	453	403	352	302	252	201	151	100	50
Artery	450	405	360	315	270	225	180	135	90	45
Skin	446	401	356	312	267	223	178	133	89	44
Adipose	402	361	321	281	241	201	160	120	80	40
Heart	287	258	229	200	172	143	114	86	57	28
Colon	275	247	220	192	165	137	110	82	55	27
Muscle	263	236	210	184	157	131	105	78	52	26
Thyroid	217	195	173	151	130	108	86	65	43	21
Nerve	216	194	172	151	129	108	86	64	43	21
Lung	195	175	156	136	117	97	78	58	39	19
Brain	179	161	143	125	107	89	71	53	35	17
Breast	157	141	125	109	94	78	62	47	31	15
Testis	132	118	105	92	79	66	52	39	26	13
Stomach	123	110	98	86	73	61	49	36	24	12
Pancreas	115	103	92	80	69	57	46	34	23	11
Pituitary	97	87	77	67	58	48	38	29	19	9
Adrenal Gland	91	81	72	63	54	45	36	27	18	9
Prostate	86	77	68	60	51	43	34	25	17	8
Spleen	87	78	69	60	52	43	34	26	17	8
Liver	80	72	64	56	48	40	32	24	16	8
Small Intestine	64	57	51	44	38	32	25	19	12	6
Ovary	58	52	46	40	34	29	23	17	11	5
Salivary Gland	56	50	44	39	33	28	22	16	11	5
Vagina	48	43	38	33	28	24	19	14	9	4
Uterus	45	40	36	31	27	22	18	13	9	4
Kidney	37	33	29	25	22	18	14	11	7	3
Bladder	22	19	17	15	13	11	8	6	4	2
Cervix	19	17	15	13	11	9	7	5	3	1
Fallopian Tube	NA	NA	NA	NA	NA	NA	NA	NA	NA	NA
